# Supplementary material for: Deep Eutectic Liquids as a Topical Vehicle for Tadalafil: Characterisation and Potential Wound Healing and Antimicrobial Activity
Source: Molecules. 2023 Mar 6;28(5):2402. doi: 10.3390/molecules28052402 (PMC10005105; doi:10.3390/molecules28052402)
Supplement: Supplementary file 1 [file molecules-28-02402-s001.zip]

Archive with 1 entries (1 files):
- molecules-2214506-supplementary.pdf
